# Supplementary material for: Anaerobic Digestion of High-Solid Chicken Manure (CM) at Different Temperature: Intestinal Microbiome Efficiency, Inhibition, and Microbial Community Evolution
Source: Microorganisms. 2025 Mar 24;13(4):724. doi: 10.3390/microorganisms13040724 (PMC12029704; doi:10.3390/microorganisms13040724)
Supplement: Supplementary file 1 [file microorganisms-13-00724-s001.zip]

Archive with 1 entries (1 files):
- microorganisms-3519732-supplementary.pdf
